# Supplementary material for: Bellidifolin Improves Pulmonary Artery Smooth Muscle Cells Proliferation by Targeting the IGFBP5-Mediated PI3K-AKT-mTOR Pathway and Dilates the Pulmonary Artery
Source: Biomolecules. 2026 Jul 19;16(7):1059. doi: 10.3390/biom16071059 (PMC13406516; doi:10.3390/biom16071059)
Supplement: Supplementary file 1 [file biomolecules-16-01059-s001.zip]

Archive with 364 entries (282 files):
- biomolecules-4422122-supplementary.pdf
- File S1/
- File S1/Figure 6-8-11 Western blot original drawing/
- File S1/Figure 6-8-11 Western blot original drawing/Figure 11a/
- File S1/Figure 6-8-11 Western blot original drawing/Figure 11a/AKt/
- File S1/Figure 6-8-11 Western blot original drawing/Figure 11a/AKt/1/
- File S1/Figure 6-8-11 Western blot original drawing/Figure 11a/AKt/1/Akt-1.jpg
- File S1/Figure 6-8-11 Western blot original drawing/Figure 11a/AKt/1/Akt-1.png
- File S1/Figure 6-8-11 Western blot original drawing/Figure 11a/AKt/1/Akt-1.tif
- File S1/Figure 6-8-11 Western blot original drawing/Figure 11a/AKt/2/
- File S1/Figure 6-8-11 Western blot original drawing/Figure 11a/AKt/2/Akt-2.jpg
- File S1/Figure 6-8-11 Western blot original drawing/Figure 11a/AKt/2/Akt-2.png
- File S1/Figure 6-8-11 Western blot original drawing/Figure 11a/AKt/2/Akt-2.tif
- File S1/Figure 6-8-11 Western blot original drawing/Figure 11a/AKt/3/
- File S1/Figure 6-8-11 Western blot original drawing/Figure 11a/AKt/3/Akt-3.jpg
- File S1/Figure 6-8-11 Western blot original drawing/Figure 11a/AKt/3/Akt-3.png
- File S1/Figure 6-8-11 Western blot original drawing/Figure 11a/AKt/3/Akt-3.tif
- File S1/Figure 6-8-11 Western blot original drawing/Figure 11a/mTOR/
- File S1/Figure 6-8-11 Western blot original drawing/Figure 11a/mTOR/1/
- File S1/Figure 6-8-11 Western blot original drawing/Figure 11a/mTOR/1/mTOR-1.jpg
- File S1/Figure 6-8-11 Western blot original drawing/Figure 11a/mTOR/1/mTOR-1.png
- File S1/Figure 6-8-11 Western blot original drawing/Figure 11a/mTOR/1/mTOR-1.tif
- File S1/Figure 6-8-11 Western blot original drawing/Figure 11a/mTOR/2/
- File S1/Figure 6-8-11 Western blot original drawing/Figure 11a/mTOR/2/mTOR-2.jpg
- File S1/Figure 6-8-11 Western blot original drawing/Figure 11a/mTOR/2/mTOR-2.png
- File S1/Figure 6-8-11 Western blot original drawing/Figure 11a/mTOR/2/mTOR-2.tif
- File S1/Figure 6-8-11 Western blot original drawing/Figure 11a/mTOR/3/
- File S1/Figure 6-8-11 Western blot original drawing/Figure 11a/mTOR/3/mTOR-3.jpg
- File S1/Figure 6-8-11 Western blot original drawing/Figure 11a/mTOR/3/mTOR-3.png
- File S1/Figure 6-8-11 Western blot original drawing/Figure 11a/mTOR/3/mTOR-3.tif
- File S1/Figure 6-8-11 Western blot original drawing/Figure 11a/P-Akt/
- File S1/Figure 6-8-11 Western blot original drawing/Figure 11a/P-Akt/1/
- File S1/Figure 6-8-11 Western blot original drawing/Figure 11a/P-Akt/1/p-Akt-1.jpg
- File S1/Figure 6-8-11 Western blot original drawing/Figure 11a/P-Akt/1/p-Akt-1.png
- File S1/Figure 6-8-11 Western blot original drawing/Figure 11a/P-Akt/1/p-Akt-1.tif
- File S1/Figure 6-8-11 Western blot original drawing/Figure 11a/P-Akt/2/
- File S1/Figure 6-8-11 Western blot original drawing/Figure 11a/P-Akt/2/p-Akt-2.jpg
- File S1/Figure 6-8-11 Western blot original drawing/Figure 11a/P-Akt/2/p-Akt-2.png
- File S1/Figure 6-8-11 Western blot original drawing/Figure 11a/P-Akt/2/p-Akt-2.tif
- File S1/Figure 6-8-11 Western blot original drawing/Figure 11a/P-Akt/3/
- File S1/Figure 6-8-11 Western blot original drawing/Figure 11a/P-Akt/3/p-Akt-3.jpg
- File S1/Figure 6-8-11 Western blot original drawing/Figure 11a/P-Akt/3/p-Akt-3.png
- File S1/Figure 6-8-11 Western blot original drawing/Figure 11a/P-Akt/3/p-Akt-3.tif
- File S1/Figure 6-8-11 Western blot original drawing/Figure 11a/P-mTOR/
- File S1/Figure 6-8-11 Western blot original drawing/Figure 11a/P-mTOR/1/
- File S1/Figure 6-8-11 Western blot original drawing/Figure 11a/P-mTOR/1/P-mTOR-1.jpg
- File S1/Figure 6-8-11 Western blot original drawing/Figure 11a/P-mTOR/1/P-mTOR-1.png
- File S1/Figure 6-8-11 Western blot original drawing/Figure 11a/P-mTOR/1/P-mTOR-1.tif
- File S1/Figure 6-8-11 Western blot original drawing/Figure 11a/P-mTOR/2/
- File S1/Figure 6-8-11 Western blot original drawing/Figure 11a/P-mTOR/2/p-mTOR-2.jpg
- File S1/Figure 6-8-11 Western blot original drawing/Figure 11a/P-mTOR/2/P-mTOR-2.png
- File S1/Figure 6-8-11 Western blot original drawing/Figure 11a/P-mTOR/2/p-mTOR-2.tif
- File S1/Figure 6-8-11 Western blot original drawing/Figure 11a/P-mTOR/3/
- File S1/Figure 6-8-11 Western blot original drawing/Figure 11a/P-mTOR/3/p-mTOR-3.jpg
- File S1/Figure 6-8-11 Western blot original drawing/Figure 11a/P-mTOR/3/P-mTOR-3.png
- File S1/Figure 6-8-11 Western blot original drawing/Figure 11a/P-mTOR/3/p-mTOR-3.tif
- File S1/Figure 6-8-11 Western blot original drawing/Figure 11a/P-PI3K/
- File S1/Figure 6-8-11 Western blot original drawing/Figure 11a/P-PI3K/1/
- File S1/Figure 6-8-11 Western blot original drawing/Figure 11a/P-PI3K/1/P-PI3K-1.jpg
- File S1/Figure 6-8-11 Western blot original drawing/Figure 11a/P-PI3K/1/P-PI3K-1.png
- File S1/Figure 6-8-11 Western blot original drawing/Figure 11a/P-PI3K/1/P-PI3K-1.tif
- File S1/Figure 6-8-11 Western blot original drawing/Figure 11a/P-PI3K/2/
- File S1/Figure 6-8-11 Western blot original drawing/Figure 11a/P-PI3K/2/P-PI3K-2.jpg
- File S1/Figure 6-8-11 Western blot original drawing/Figure 11a/P-PI3K/2/P-PI3K-2.png
- File S1/Figure 6-8-11 Western blot original drawing/Figure 11a/P-PI3K/2/P-PI3K-2.tif
- File S1/Figure 6-8-11 Western blot original drawing/Figure 11a/P-PI3K/3/
- File S1/Figure 6-8-11 Western blot original drawing/Figure 11a/P-PI3K/3/P-PI3K-3.jpg
- File S1/Figure 6-8-11 Western blot original drawing/Figure 11a/P-PI3K/3/P-PI3K-3.png
- File S1/Figure 6-8-11 Western blot original drawing/Figure 11a/P-PI3K/3/P-PI3K-3.tif
- File S1/Figure 6-8-11 Western blot original drawing/Figure 11a/PI3K/
- File S1/Figure 6-8-11 Western blot original drawing/Figure 11a/PI3K/1/
- File S1/Figure 6-8-11 Western blot original drawing/Figure 11a/PI3K/1/PI3K-1.jpg
- File S1/Figure 6-8-11 Western blot original drawing/Figure 11a/PI3K/1/PI3K-1.png
- File S1/Figure 6-8-11 Western blot original drawing/Figure 11a/PI3K/1/PI3K-1.tif
- File S1/Figure 6-8-11 Western blot original drawing/Figure 11a/PI3K/2/
- File S1/Figure 6-8-11 Western blot original drawing/Figure 11a/PI3K/2/PI3K-2.jpg
- File S1/Figure 6-8-11 Western blot original drawing/Figure 11a/PI3K/2/PI3K-2.png
- File S1/Figure 6-8-11 Western blot original drawing/Figure 11a/PI3K/2/PI3K-2.tif
- File S1/Figure 6-8-11 Western blot original drawing/Figure 11a/PI3K/3/
- File S1/Figure 6-8-11 Western blot original drawing/Figure 11a/PI3K/3/PI3K-3.jpg
- File S1/Figure 6-8-11 Western blot original drawing/Figure 11a/PI3K/3/PI3K-3.png
- File S1/Figure 6-8-11 Western blot original drawing/Figure 11a/PI3K/3/PI3K-3.tif
- File S1/Figure 6-8-11 Western blot original drawing/Figure 11e/
- File S1/Figure 6-8-11 Western blot original drawing/Figure 11e/CoCl2/
- File S1/Figure 6-8-11 Western blot original drawing/Figure 11e/CoCl2/DAPI-M-1.jpg
- File S1/Figure 6-8-11 Western blot original drawing/Figure 11e/CoCl2/DAPI-M-2.jpg
- File S1/Figure 6-8-11 Western blot original drawing/Figure 11e/CoCl2/DAPI-M-3.jpg
- File S1/Figure 6-8-11 Western blot original drawing/Figure 11e/CoCl2/EDU-M-1.jpg
- File S1/Figure 6-8-11 Western blot original drawing/Figure 11e/CoCl2/EDU-M-2.jpg
- File S1/Figure 6-8-11 Western blot original drawing/Figure 11e/CoCl2/EDU-M-3.jpg
- File S1/Figure 6-8-11 Western blot original drawing/Figure 11e/CoCl2/Merge-M-1.jpg
- File S1/Figure 6-8-11 Western blot original drawing/Figure 11e/CoCl2/Merge-M-2.jpg
- File S1/Figure 6-8-11 Western blot original drawing/Figure 11e/CoCl2/Merge-M-3.jpg
- File S1/Figure 6-8-11 Western blot original drawing/Figure 11e/CoCl2+BEL(20μmolL )/
- File S1/Figure 6-8-11 Western blot original drawing/Figure 11e/CoCl2+BEL(20μmolL )/DAPI-20-1.jpg
- File S1/Figure 6-8-11 Western blot original drawing/Figure 11e/CoCl2+BEL(20μmolL )/DAPI-20-2.jpg
- File S1/Figure 6-8-11 Western blot original drawing/Figure 11e/CoCl2+BEL(20μmolL )/DAPI-20-3.jpg
- File S1/Figure 6-8-11 Western blot original drawing/Figure 11e/CoCl2+BEL(20μmolL )/EDU-20-1.jpg
- File S1/Figure 6-8-11 Western blot original drawing/Figure 11e/CoCl2+BEL(20μmolL )/EDU-20-2.jpg
- File S1/Figure 6-8-11 Western blot original drawing/Figure 11e/CoCl2+BEL(20μmolL )/EDU-20-3.jpg
- File S1/Figure 6-8-11 Western blot original drawing/Figure 11e/CoCl2+BEL(20μmolL )/Merge-20-1.jpg
- File S1/Figure 6-8-11 Western blot original drawing/Figure 11e/CoCl2+BEL(20μmolL )/Merge-20-2.jpg
- File S1/Figure 6-8-11 Western blot original drawing/Figure 11e/CoCl2+BEL(20μmolL )/Merge-20-3.jpg
- File S1/Figure 6-8-11 Western blot original drawing/Figure 11e/CoCl2+BEL(50μmolL )/
- File S1/Figure 6-8-11 Western blot original drawing/Figure 11e/CoCl2+BEL(50μmolL )/DAPI-50-1.jpg
- File S1/Figure 6-8-11 Western blot original drawing/Figure 11e/CoCl2+BEL(50μmolL )/DAPI-50-2.jpg
- File S1/Figure 6-8-11 Western blot original drawing/Figure 11e/CoCl2+BEL(50μmolL )/DAPI-50-3.jpg
- File S1/Figure 6-8-11 Western blot original drawing/Figure 11e/CoCl2+BEL(50μmolL )/EDU-50-1.jpg
- File S1/Figure 6-8-11 Western blot original drawing/Figure 11e/CoCl2+BEL(50μmolL )/EDU-50-2.jpg
- File S1/Figure 6-8-11 Western blot original drawing/Figure 11e/CoCl2+BEL(50μmolL )/EDU-50-3.jpg
- File S1/Figure 6-8-11 Western blot original drawing/Figure 11e/CoCl2+BEL(50μmolL )/Merge-50-1.jpg
- File S1/Figure 6-8-11 Western blot original drawing/Figure 11e/CoCl2+BEL(50μmolL )/Merge-50-2.jpg
- File S1/Figure 6-8-11 Western blot original drawing/Figure 11e/CoCl2+BEL(50μmolL )/Merge-50-3.jpg
- File S1/Figure 6-8-11 Western blot original drawing/Figure 11e/CoCl2+BEL(80μmolL )/
- File S1/Figure 6-8-11 Western blot original drawing/Figure 11e/CoCl2+BEL(80μmolL )/DAPI-80-1.jpg
- File S1/Figure 6-8-11 Western blot original drawing/Figure 11e/CoCl2+BEL(80μmolL )/DAPI-80-2.jpg
- File S1/Figure 6-8-11 Western blot original drawing/Figure 11e/CoCl2+BEL(80μmolL )/DAPI-80-3.jpg
- File S1/Figure 6-8-11 Western blot original drawing/Figure 11e/CoCl2+BEL(80μmolL )/EDU-80-1.jpg
- File S1/Figure 6-8-11 Western blot original drawing/Figure 11e/CoCl2+BEL(80μmolL )/EDU-80-2.jpg
- File S1/Figure 6-8-11 Western blot original drawing/Figure 11e/CoCl2+BEL(80μmolL )/EDU-80-3.jpg
- File S1/Figure 6-8-11 Western blot original drawing/Figure 11e/CoCl2+BEL(80μmolL )/Merge-80-1.jpg
- File S1/Figure 6-8-11 Western blot original drawing/Figure 11e/CoCl2+BEL(80μmolL )/Merge-80-2.jpg
- File S1/Figure 6-8-11 Western blot original drawing/Figure 11e/CoCl2+BEL(80μmolL )/Merge-80-3.jpg
- File S1/Figure 6-8-11 Western blot original drawing/Figure 11e/CoCl2+KC7F2/
- File S1/Figure 6-8-11 Western blot original drawing/Figure 11e/CoCl2+KC7F2/DAPI-KC7F2-1.jpg
- File S1/Figure 6-8-11 Western blot original drawing/Figure 11e/CoCl2+KC7F2/DAPI-KC7F2-2.jpg
- File S1/Figure 6-8-11 Western blot original drawing/Figure 11e/CoCl2+KC7F2/DAPI-KC7F2-3.jpg
- File S1/Figure 6-8-11 Western blot original drawing/Figure 11e/CoCl2+KC7F2/EDU-KC7F2-1.jpg
- File S1/Figure 6-8-11 Western blot original drawing/Figure 11e/CoCl2+KC7F2/EDU-KC7F2-2.jpg
- File S1/Figure 6-8-11 Western blot original drawing/Figure 11e/CoCl2+KC7F2/EDU-KC7F2-3.jpg
- File S1/Figure 6-8-11 Western blot original drawing/Figure 11e/CoCl2+KC7F2/Merge-KC7F2-1.jpg
- File S1/Figure 6-8-11 Western blot original drawing/Figure 11e/CoCl2+KC7F2/Merge-KC7F2-2.jpg
- File S1/Figure 6-8-11 Western blot original drawing/Figure 11e/CoCl2+KC7F2/Merge-KC7F2-3.jpg
- File S1/Figure 6-8-11 Western blot original drawing/Figure 11e/CoCl2+NBI31772/
- File S1/Figure 6-8-11 Western blot original drawing/Figure 11e/CoCl2+NBI31772/DAPI-NBI-1.jpg
- File S1/Figure 6-8-11 Western blot original drawing/Figure 11e/CoCl2+NBI31772/DAPI-NBI-2.jpg
- File S1/Figure 6-8-11 Western blot original drawing/Figure 11e/CoCl2+NBI31772/DAPI-NBI-3.jpg
- File S1/Figure 6-8-11 Western blot original drawing/Figure 11e/CoCl2+NBI31772/EDU-NBI-1.jpg
- File S1/Figure 6-8-11 Western blot original drawing/Figure 11e/CoCl2+NBI31772/EDU-NBI-2.jpg
- File S1/Figure 6-8-11 Western blot original drawing/Figure 11e/CoCl2+NBI31772/EDU-NBI-3.jpg
- File S1/Figure 6-8-11 Western blot original drawing/Figure 11e/CoCl2+NBI31772/Merge-NBI-1.jpg
- File S1/Figure 6-8-11 Western blot original drawing/Figure 11e/CoCl2+NBI31772/Merge-NBI-2.jpg
- File S1/Figure 6-8-11 Western blot original drawing/Figure 11e/CoCl2+NBI31772/Merge-NBI-3.jpg
- File S1/Figure 6-8-11 Western blot original drawing/Figure 11e/control/
- File S1/Figure 6-8-11 Western blot original drawing/Figure 11e/control/DAPI-C-1.jpg
- File S1/Figure 6-8-11 Western blot original drawing/Figure 11e/control/DAPI-C-2.jpg
- File S1/Figure 6-8-11 Western blot original drawing/Figure 11e/control/DAPI-C-3.jpg
- File S1/Figure 6-8-11 Western blot original drawing/Figure 11e/control/EDU-C-1.jpg
- File S1/Figure 6-8-11 Western blot original drawing/Figure 11e/control/EDU-C-2.jpg
- File S1/Figure 6-8-11 Western blot original drawing/Figure 11e/control/EDU-C-3.jpg
- File S1/Figure 6-8-11 Western blot original drawing/Figure 11e/control/Merge-C-1.jpg
- File S1/Figure 6-8-11 Western blot original drawing/Figure 11e/control/Merge-C-2.jpg
- File S1/Figure 6-8-11 Western blot original drawing/Figure 11e/control/Merge-C-3.jpg
- File S1/Figure 6-8-11 Western blot original drawing/Figure 6 a α-SMA/
- File S1/Figure 6-8-11 Western blot original drawing/Figure 6 a α-SMA/α-SMA-1.jpg
- File S1/Figure 6-8-11 Western blot original drawing/Figure 6 a α-SMA/α-SMA-1.tif
- File S1/Figure 6-8-11 Western blot original drawing/Figure 6 a α-SMA/α-SMA-2.jpg
- File S1/Figure 6-8-11 Western blot original drawing/Figure 6 a α-SMA/α-SMA-2.tif
- File S1/Figure 6-8-11 Western blot original drawing/Figure 6 a α-SMA/α-SMA-3.jpg
- File S1/Figure 6-8-11 Western blot original drawing/Figure 6 a α-SMA/α-SMA-3.tif
- File S1/Figure 6-8-11 Western blot original drawing/Figure 6 a α-SMA/α-tubulin-1.jpg
- File S1/Figure 6-8-11 Western blot original drawing/Figure 6 a α-SMA/α-tubulin-1.tif
- File S1/Figure 6-8-11 Western blot original drawing/Figure 6 a α-SMA/α-tubulin-2.jpg
- File S1/Figure 6-8-11 Western blot original drawing/Figure 6 a α-SMA/α-tubulin-2.tif
- File S1/Figure 6-8-11 Western blot original drawing/Figure 6 a α-SMA/α-tubulin-3.jpg
- File S1/Figure 6-8-11 Western blot original drawing/Figure 6 a α-SMA/α-tubulin-3.tif
- File S1/Figure 6-8-11 Western blot original drawing/Figure 6 b SM22α/
- File S1/Figure 6-8-11 Western blot original drawing/Figure 6 b SM22α/SM22α-1.jpg
- File S1/Figure 6-8-11 Western blot original drawing/Figure 6 b SM22α/SM22α-1.tif
- File S1/Figure 6-8-11 Western blot original drawing/Figure 6 b SM22α/SM22α-2.jpg
- File S1/Figure 6-8-11 Western blot original drawing/Figure 6 b SM22α/SM22α-2.tif
- File S1/Figure 6-8-11 Western blot original drawing/Figure 6 b SM22α/SM22α-3.jpg
- File S1/Figure 6-8-11 Western blot original drawing/Figure 6 b SM22α/SM22α-3.tif
- File S1/Figure 6-8-11 Western blot original drawing/Figure 6 b SM22α/β-actin-1.jpg
- File S1/Figure 6-8-11 Western blot original drawing/Figure 6 b SM22α/β-actin-1.tif
- File S1/Figure 6-8-11 Western blot original drawing/Figure 6 b SM22α/β-actin-2.jpg
- File S1/Figure 6-8-11 Western blot original drawing/Figure 6 b SM22α/β-actin-2.tif
- File S1/Figure 6-8-11 Western blot original drawing/Figure 6 b SM22α/β-actin-3.jpg
- File S1/Figure 6-8-11 Western blot original drawing/Figure 6 b SM22α/β-actin-3.tif
- File S1/Figure 6-8-11 Western blot original drawing/Figure 6 c PCNA/
- File S1/Figure 6-8-11 Western blot original drawing/Figure 6 c PCNA/PCNA-1.jpg
- File S1/Figure 6-8-11 Western blot original drawing/Figure 6 c PCNA/PCNA-1.tif
- File S1/Figure 6-8-11 Western blot original drawing/Figure 6 c PCNA/PCNA-2.jpg
- File S1/Figure 6-8-11 Western blot original drawing/Figure 6 c PCNA/PCNA-2.tif
- File S1/Figure 6-8-11 Western blot original drawing/Figure 6 c PCNA/PCNA-3.jpg
- File S1/Figure 6-8-11 Western blot original drawing/Figure 6 c PCNA/PCNA-3.tif
- File S1/Figure 6-8-11 Western blot original drawing/Figure 6 c PCNA/β-actin-1.jpg
- File S1/Figure 6-8-11 Western blot original drawing/Figure 6 c PCNA/β-actin-1.tif
- File S1/Figure 6-8-11 Western blot original drawing/Figure 6 c PCNA/β-actin-2.jpg
- File S1/Figure 6-8-11 Western blot original drawing/Figure 6 c PCNA/β-actin-2.tif
- File S1/Figure 6-8-11 Western blot original drawing/Figure 6 c PCNA/β-actin-3.jpg
- File S1/Figure 6-8-11 Western blot original drawing/Figure 6 c PCNA/β-actin-3.tif
- File S1/Figure 6-8-11 Western blot original drawing/Figure 6 d OPN/
- File S1/Figure 6-8-11 Western blot original drawing/Figure 6 d OPN/OPN-1.jpg
- File S1/Figure 6-8-11 Western blot original drawing/Figure 6 d OPN/OPN-1.tif
- File S1/Figure 6-8-11 Western blot original drawing/Figure 6 d OPN/OPN-2.jpg
- File S1/Figure 6-8-11 Western blot original drawing/Figure 6 d OPN/OPN-2.tif
- File S1/Figure 6-8-11 Western blot original drawing/Figure 6 d OPN/OPN-3.jpg
- File S1/Figure 6-8-11 Western blot original drawing/Figure 6 d OPN/OPN-3.tif
- File S1/Figure 6-8-11 Western blot original drawing/Figure 6 d OPN/β-actin-1.jpg
- File S1/Figure 6-8-11 Western blot original drawing/Figure 6 d OPN/β-actin-1.tif
- File S1/Figure 6-8-11 Western blot original drawing/Figure 6 d OPN/β-actin-2.jpg
- File S1/Figure 6-8-11 Western blot original drawing/Figure 6 d OPN/β-actin-2.tif
- File S1/Figure 6-8-11 Western blot original drawing/Figure 6 d OPN/β-actin-3.jpg
- File S1/Figure 6-8-11 Western blot original drawing/Figure 6 d OPN/β-actin-3.tif
- File S1/Figure 6-8-11 Western blot original drawing/Figure 6 e vimentin/
- File S1/Figure 6-8-11 Western blot original drawing/Figure 6 e vimentin/vimentin-1.jpg
- File S1/Figure 6-8-11 Western blot original drawing/Figure 6 e vimentin/vimentin-1.tif
- File S1/Figure 6-8-11 Western blot original drawing/Figure 6 e vimentin/vimentin-2.jpg
- File S1/Figure 6-8-11 Western blot original drawing/Figure 6 e vimentin/vimentin-2.tif
- File S1/Figure 6-8-11 Western blot original drawing/Figure 6 e vimentin/vimentin-3.jpg
- File S1/Figure 6-8-11 Western blot original drawing/Figure 6 e vimentin/vimentin-3.tif
- File S1/Figure 6-8-11 Western blot original drawing/Figure 6 e vimentin/β-actin-1.jpg
- File S1/Figure 6-8-11 Western blot original drawing/Figure 6 e vimentin/β-actin-1.tif
- File S1/Figure 6-8-11 Western blot original drawing/Figure 6 e vimentin/β-actin-2.jpg
- File S1/Figure 6-8-11 Western blot original drawing/Figure 6 e vimentin/β-actin-2.tif
- File S1/Figure 6-8-11 Western blot original drawing/Figure 6 e vimentin/β-actin-3.jpg
- File S1/Figure 6-8-11 Western blot original drawing/Figure 6 e vimentin/β-actin-3.tif
- File S1/Figure 6-8-11 Western blot original drawing/Figure 8 c Col4a6/
- File S1/Figure 6-8-11 Western blot original drawing/Figure 8 c Col4a6/COL4A6-1.jpg
- File S1/Figure 6-8-11 Western blot original drawing/Figure 8 c Col4a6/COL4A6-1.tif
- File S1/Figure 6-8-11 Western blot original drawing/Figure 8 c Col4a6/COL4A6-β-actin-2.jpg
- File S1/Figure 6-8-11 Western blot original drawing/Figure 8 c Col4a6/COL4A6-β-actin-2.tif
- File S1/Figure 6-8-11 Western blot original drawing/Figure 8 c Col4a6/COL4A6-β-actin-3.jpg
- File S1/Figure 6-8-11 Western blot original drawing/Figure 8 c Col4a6/COL4A6-β-actin-3.tif
- File S1/Figure 6-8-11 Western blot original drawing/Figure 8 c Col4a6/β-actin-1.jpg
- File S1/Figure 6-8-11 Western blot original drawing/Figure 8 c Col4a6/β-actin-1.tif
- File S1/Supplementary original experimental images-1/
- File S1/Supplementary original experimental images-1/Figure 2c/
- File S1/Supplementary original experimental images-1/Figure 2c/CoCl2/
- File S1/Supplementary original experimental images-1/Figure 2c/CoCl2/1.tif
- File S1/Supplementary original experimental images-1/Figure 2c/CoCl2/2.tif
- File S1/Supplementary original experimental images-1/Figure 2c/CoCl2/3.tif
- File S1/Supplementary original experimental images-1/Figure 2c/CoCl2+BEL(20μmolL )/
- File S1/Supplementary original experimental images-1/Figure 2c/CoCl2+BEL(20μmolL )/1.tif
- File S1/Supplementary original experimental images-1/Figure 2c/CoCl2+BEL(20μmolL )/2.tif
- File S1/Supplementary original experimental images-1/Figure 2c/CoCl2+BEL(20μmolL )/3.tif
- File S1/Supplementary original experimental images-1/Figure 2c/CoCl2+BEL(50μmolL )/
- File S1/Supplementary original experimental images-1/Figure 2c/CoCl2+BEL(50μmolL )/1.tif
- File S1/Supplementary original experimental images-1/Figure 2c/CoCl2+BEL(50μmolL )/2.tif
- File S1/Supplementary original experimental images-1/Figure 2c/CoCl2+BEL(50μmolL )/3.tif
- File S1/Supplementary original experimental images-1/Figure 2c/CoCl2+BEL(80μmolL )/
- File S1/Supplementary original experimental images-1/Figure 2c/CoCl2+BEL(80μmolL )/1.tif
- File S1/Supplementary original experimental images-1/Figure 2c/CoCl2+BEL(80μmolL )/2.tif
- File S1/Supplementary original experimental images-1/Figure 2c/CoCl2+BEL(80μmolL )/3.tif
- File S1/Supplementary original experimental images-1/Figure 2c/control/
- File S1/Supplementary original experimental images-1/Figure 2c/control/1.tif
- File S1/Supplementary original experimental images-1/Figure 2c/control/2.tif
- File S1/Supplementary original experimental images-1/Figure 2c/control/3.tif
- File S1/Supplementary original experimental images-1/Figure 5a/
- File S1/Supplementary original experimental images-1/Figure 5a/CoCl2/
- File S1/Supplementary original experimental images-1/Figure 5a/CoCl2/1/
- File S1/Supplementary original experimental images-1/Figure 5a/CoCl2/1/0h-1-image processing.tif
- File S1/Supplementary original experimental images-1/Figure 5a/CoCl2/1/0h-1.jpeg
- File S1/Supplementary original experimental images-1/Figure 5a/CoCl2/1/48h-1-image processing.tif
- File S1/Supplementary original experimental images-1/Figure 5a/CoCl2/1/48h-1.jpeg
- File S1/Supplementary original experimental images-1/Figure 5a/CoCl2/2/
- File S1/Supplementary original experimental images-1/Figure 5a/CoCl2/2/0h-2-image processing.tif
- File S1/Supplementary original experimental images-1/Figure 5a/CoCl2/2/0h-2.jpeg
- File S1/Supplementary original experimental images-1/Figure 5a/CoCl2/2/48h-2-image processing.tif
- File S1/Supplementary original experimental images-1/Figure 5a/CoCl2/2/48h-2.jpeg
- File S1/Supplementary original experimental images-1/Figure 5a/CoCl2/3/
- File S1/Supplementary original experimental images-1/Figure 5a/CoCl2/3/0h -3.jpeg
- File S1/Supplementary original experimental images-1/Figure 5a/CoCl2/3/0h-3-image processing.tif
- File S1/Supplementary original experimental images-1/Figure 5a/CoCl2/3/48h-3-image processing.tif
- File S1/Supplementary original experimental images-1/Figure 5a/CoCl2/3/48h-3.jpeg
- File S1/Supplementary original experimental images-1/Figure 5a/CoCl2+BEL(20 μmolL)/
- File S1/Supplementary original experimental images-1/Figure 5a/CoCl2+BEL(20 μmolL)/1/
- File S1/Supplementary original experimental images-1/Figure 5a/CoCl2+BEL(20 μmolL)/1/0h-1-image processing.tif
- File S1/Supplementary original experimental images-1/Figure 5a/CoCl2+BEL(20 μmolL)/1/0h-1.jpeg
- File S1/Supplementary original experimental images-1/Figure 5a/CoCl2+BEL(20 μmolL)/1/48h-1-image processing.tif
- File S1/Supplementary original experimental images-1/Figure 5a/CoCl2+BEL(20 μmolL)/1/48h-1.jpeg
- File S1/Supplementary original experimental images-1/Figure 5a/CoCl2+BEL(20 μmolL)/2/
- File S1/Supplementary original experimental images-1/Figure 5a/CoCl2+BEL(20 μmolL)/2/0h-2-image processing.tif
- File S1/Supplementary original experimental images-1/Figure 5a/CoCl2+BEL(20 μmolL)/2/0h-2.jpeg
- File S1/Supplementary original experimental images-1/Figure 5a/CoCl2+BEL(20 μmolL)/2/48h-2-image processing.tif
- File S1/Supplementary original experimental images-1/Figure 5a/CoCl2+BEL(20 μmolL)/2/48h-2.jpeg
- File S1/Supplementary original experimental images-1/Figure 5a/CoCl2+BEL(20 μmolL)/3/
- File S1/Supplementary original experimental images-1/Figure 5a/CoCl2+BEL(20 μmolL)/3/0h-3-image processing.tif
- File S1/Supplementary original experimental images-1/Figure 5a/CoCl2+BEL(20 μmolL)/3/0h-3.jpeg
- File S1/Supplementary original experimental images-1/Figure 5a/CoCl2+BEL(20 μmolL)/3/48h-3-image processing.tif
- File S1/Supplementary original experimental images-1/Figure 5a/CoCl2+BEL(20 μmolL)/3/48h-3.jpeg
- File S1/Supplementary original experimental images-1/Figure 5a/CoCl2+BEL(50 μmolL)/
- File S1/Supplementary original experimental images-1/Figure 5a/CoCl2+BEL(50 μmolL)/1/
- File S1/Supplementary original experimental images-1/Figure 5a/CoCl2+BEL(50 μmolL)/1/0h-1-image processing.tif
- File S1/Supplementary original experimental images-1/Figure 5a/CoCl2+BEL(50 μmolL)/1/0h-1.jpeg
- File S1/Supplementary original experimental images-1/Figure 5a/CoCl2+BEL(50 μmolL)/1/48h-1-image processing.tif
- File S1/Supplementary original experimental images-1/Figure 5a/CoCl2+BEL(50 μmolL)/1/48h-1.jpeg
- File S1/Supplementary original experimental images-1/Figure 5a/CoCl2+BEL(50 μmolL)/2/
- File S1/Supplementary original experimental images-1/Figure 5a/CoCl2+BEL(50 μmolL)/2/0h-2-image processing.tif
- File S1/Supplementary original experimental images-1/Figure 5a/CoCl2+BEL(50 μmolL)/2/0h-2.jpeg
- File S1/Supplementary original experimental images-1/Figure 5a/CoCl2+BEL(50 μmolL)/2/48h-2-image processing.tif
- File S1/Supplementary original experimental images-1/Figure 5a/CoCl2+BEL(50 μmolL)/2/48h-2.jpeg
- File S1/Supplementary original experimental images-1/Figure 5a/CoCl2+BEL(50 μmolL)/3/
- File S1/Supplementary original experimental images-1/Figure 5a/CoCl2+BEL(50 μmolL)/3/0h-3-image processing.tif
- File S1/Supplementary original experimental images-1/Figure 5a/CoCl2+BEL(50 μmolL)/3/0h-3.jpeg
- File S1/Supplementary original experimental images-1/Figure 5a/CoCl2+BEL(50 μmolL)/3/48h-3-image processing.tif
- File S1/Supplementary original experimental images-1/Figure 5a/CoCl2+BEL(50 μmolL)/3/48h-3.jpeg
- File S1/Supplementary original experimental images-1/Figure 5a/CoCl2+BEL(80 μmolL)/
- File S1/Supplementary original experimental images-1/Figure 5a/CoCl2+BEL(80 μmolL)/1/
[truncated: 64 more entries]
